# Supplementary material for: Chloroplast genomes of Caragana tibetica and Caragana turkestanica: structures and comparative analysis
Source: BMC Plant Biol. 2024 Apr 9;24:254. doi: 10.1186/s12870-024-04979-9 (PMC11003120; doi:10.1186/s12870-024-04979-9)
Supplement: Supplementary file 1 — Additional file 1: Table S1. Types and numbers of Repeats in chloroplast genome of 9 Caragana spices. Table S2. Types and numbers of SSR in chloroplast genome of 9 Caragana spices. Table S3. Distribution of SSRs in cp genome of C. tibetica and C.turkestanica. Table S4. Analysis of coding ability and codon preference of chloroplast genome of C. tibetica and C.turkestanica. [file 12870_2024_4979_MOESM1_ESM.zip]

Archive with 5 entries (4 files):
- Additional file 1/Table S1.xlsx
- Additional file 1/Table S2.xlsx
- Additional file 1/Table S3.xlsx
- Additional file 1/Table S4.xlsx
- Additional file 1/
