# Supplementary material for: Chloroplast genomes of Caragana tibetica and Caragana turkestanica: structures and comparative analysis
Source: BMC Plant Biol. 2024 Apr 9;24:254. doi: 10.1186/s12870-024-04979-9 (PMC11003120; doi:10.1186/s12870-024-04979-9)
Supplement: Supplementary file 1 — Additional file 1: Table S1. Types and numbers of Repeats in chloroplast genome of 9 Caragana spices. Table S2. Types and numbers of SSR in chloroplast genome of 9 Caragana spices. Table S3. Distribution of SSRs in cp genome of C. tibetica and C.turkestanica. Table S4. Analysis of coding ability and codon preference of chloroplast genome of C. tibetica and C.turkestanica. [file 12870_2024_4979_MOESM1_ESM.zip › Additional file 1/Table S1.xlsx]

## Sheet: Sheet1
C. tibetica							C.turkestanica							C.arborescens							C.opulens							C.jubata							C.rosea							C.microphylla							C.kozlowii
Length	F	P	R	C	Total		Length	F	P	R	C	Total		Length	F	P	R	C	Total		Length	F	P	R	C	Total		Length	F	P	R	C	Total		Length	F	P	R	C	Total		Length	F	P	R	C	Total		Length
30	11	3	0	0	14		30	15	4	4	1	24		30	15	4	4	1	24		30	20	5	1	0	26		30	7	5	5	0	17		30	15	3	1	1	20		30	15	4	8	0	27		30
31	4	2	0	0	6		31	6	3	1	0	10		31	6	3	1	0	10		31	4	2	1	0	7		31	8	4	0	0	12		31	11	1	0	0	12		31	8	2	0	0	10		31
32	4	1	0	0	5		32	1	3	0	0	4		32	1	3	0	0	4		32	2	2	0	0	4		32	4	0	0	0	4		32	18	14	0	0	32		32	4	1	0	0	5		32
33	1	3	0	0	4		33	2	1	0	0	3		33	2	1	0	0	3		33	8	3	0	0	11		33	1	3	0	0	4		33	19	6	0	0	25		33	1	1	0	0	2		33
34	0	2	0	0	2		34	5	4	1	0	10		34	5	4	1	0	10		34	5	1	0	0	6		34	0	1	1	0	2		34	5	4	0	0	9		34	1	2	0	0	3		34
35	2	2	0	0	4		35	1	1	0	0	2		35	1	1	0	0	2		35	5	6	0	0	11		35	1	2	1	0	4		35	6	4	0	0	10		35	5	2	0	0	7		35
36	1	1	0	0	2		36	0	1	0	0	1		36	0	1	0	0	1		36	7	0	0	0	7		36	1	1	0	0	2		36	4	2	0	0	6		36	2	1	0	0	3		36
37	2	0	1	0	3		37	2	0	1	0	3		37	2	0	1	0	3		37	2	0	0	0	2		38	1	1	1	0	3		37	9	1	0	0	10		37	6	0	1	0	7		37
38	1	1	0	0	2		38	1	1	0	0	2		38	1	1	0	0	2		38	12	2	0	0	14		39	1	0	1	0	2		38	1	2	0	0	3		38	1	1	0	0	2		38
39	0	1	0	0	1		39	2	1	0	0	3		39	2	1	0	0	3		39	5	2	0	0	7		40	2	1	0	0	3		39	7	6	0	0	13		39	1	2	0	0	3		39
40	0	1	0	0	1		40	3	1	0	0	4		40	3	1	0	0	4		40	2	2	0	0	4		41	1	0	0	0	1		40	1	2	0	0	3		40	1	2	0	0	3		40
41	2	0	0	0	2		41	7	1	0	0	8		41	7	1	0	0	8		41	3	1	0	0	4		42	1	2	1	0	4		41	1	0	0	0	1		41	9	0	0	0	9		41
42	2	2	0	0	4		42	2	3	0	0	5		42	2	3	0	0	5		42	2	3	0	0	5		43	1	0	0	0	1		42	3	1	0	0	4		42	3	1	0	0	4		42
43	6	1	0	0	7		44	1	0	0	0	1		44	1	0	0	0	1		43	1	0	0	0	1		44	0	1	0	0	1		43	2	1	0	0	3		43	1	0	0	0	1		43
44	0	3	0	0	3		45	0	2	0	0	2		45	0	2	0	0	2		44	2	0	0	0	2		45	1	1	0	0	2		44	2	0	0	0	2		44	2	0	0	0	2		44
45	3	0	0	0	3		46	3	1	0	0	4		46	3	1	0	0	4		45	2	2	0	0	4		46	1	2	0	0	3		45	3	2	0	0	5		45	1	3	0	0	4		45
46	1	1	0	0	2		47	1	0	0	0	1		47	1	0	0	0	1		46	1	1	0	0	2		49	2	0	0	0	2		46	0	2	0	0	2		46	1	3	0	0	4		46
47	0	2	0	0	2		49	1	0	0	0	1		49	1	0	0	0	1		48	1	0	0	0	1		50	0	2	0	0	2		47	3	2	0	0	5		47	1	1	0	0	2		47
48	2	1	0	0	3		50	0	1	0	0	1		50	0	1	0	0	1		49	2	0	0	0	2		51	1	1	0	0	2		48	4	0	0	0	4		49	1	0	0	0	1		48
49	2	0	0	0	2		51	0	1	0	0	1		51	0	1	0	0	1		52	1	1	0	0	2		53	2	0	0	0	2		49	4	0	0	0	4		50	3	2	0	0	5		49
50	2	1	0	0	3		52	2	0	0	0	2		52	2	0	0	0	2		53	2	2	0	0	4		56	1	0	0	0	1		50	1	1	0	0	2		51	2	1	0	0	3		50
51	2	0	0	0	2		53	1	0	0	0	1		53	1	0	0	0	1		54	1	0	0	0	1		57	1	1	0	0	2		51	3	0	0	0	3		52	4	0	0	0	4		51
53	2	1	0	0	3		54	2	0	0	0	2		54	2	0	0	0	2		55	0	1	0	0	1		81	1	0	0	0	1		52	0	1	0	0	1		53	1	0	0	0	1		52
55	5	0	0	0	5		56	1	0	0	0	1		56	1	0	0	0	1		56	1	0	0	0	1		91	2	0	0	0	2		53	3	0	0	0	3		55	0	1	0	0	1		53
57	2	1	0	0	3		57	3	2	0	0	5		57	3	2	0	0	5		57	1	0	0	0	1		200	1	0	0	0	1		56	1	0	0	0	1		56	1	0	0	0	1		55
60	1	0	0	0	1		60	1	0	0	0	1		60	1	0	0	0	1		58	7	0	0	0	7		Total	42	28	10	0	80		57	1	1	0	0	2		57	1	1	0	0	2		57
61	1	0	0	0	1		61	1	2	0	0	3		61	1	2	0	0	3		59	1	1	0	0	2		propotion	0.525	0.35	0.125	0			59	1	0	0	0	1		58	2	0	0	0	2		60
62	1	0	0	0	1		62	1	0	0	0	1		62	1	0	0	0	1		60	0	1	0	0	1									60	2	0	0	0	2		60	1	0	0	0	1		61
63	1	0	0	0	1		63	2	0	0	0	2		63	2	0	0	0	2		61	5	0	0	0	5									61	1	0	0	0	1		61	1	1	0	0	2		64
66	5	0	0	0	5		64	1	0	0	0	1		64	1	0	0	0	1		62	2	2	0	0	4									62	1	0	0	0	1		63	1	0	0	0	1		65
67	1	0	0	0	1		69	1	0	0	0	1		69	1	0	0	0	1		63	5	2	0	0	7									63	1	0	0	0	1		67	0	1	0	0	1		67
68	1	0	0	0	1		71	0	1	0	0	1		71	0	1	0	0	1		64	1	0	0	0	1									64	0	3	0	0	3		68	1	0	0	0	1		68
69	1	0	0	0	1		75	0	1	0	0	1		75	0	1	0	0	1		66	1	0	0	0	1									66	1	1	0	0	2		69	6	0	0	0	6		72
72	1	0	0	0	1		78	1	0	0	0	1		78	1	0	0	0	1		67	2	0	0	0	2									67	1	1	0	0	2		70	2	0	0	0	2		77
79	3	0	0	0	3		80	1	0	0	0	1		80	1	0	0	0	1		70	1	1	0	0	2									68	1	1	0	0	2		79	2	0	0	0	2		78
82	1	0	0	0	1		81	2	0	0	0	2		81	2	0	0	0	2		73	2	0	0	0	2									69	1	0	0	0	1		80	1	0	0	0	1		79
84	1	0	0	0	1		85	2	0	0	0	2		85	2	0	0	0	2		74	1	2	0	0	3									70	1	0	0	0	1		81	1	0	0	0	1		80
87	1	0	0	0	1		86	1	0	0	0	1		86	1	0	0	0	1		75	3	2	0	0	5									71	1	0	0	0	1		87	1	0	0	0	1		81
94	1	0	0	0	1		92	1	0	0	0	1		92	1	0	0	0	1		76	3	0	0	0	3									73	1	0	0	0	1		90	4	0	0	0	4		86
99	1	0	0	0	1		93	1	0	0	0	1		93	1	0	0	0	1		78	1	0	0	0	1									74	1	1	0	0	2		97	1	0	0	0	1		87
105	1	0	0	0	1		102	1	0	0	0	1		100	1	0	0	0	1		81	1	0	0	0	1									75	2	0	0	0	2		100	1	0	0	0	1		90
107	1	0	0	0	1		106	1	0	0	0	1		102	1	0	0	0	1		82	1	0	0	0	1									77	1	0	0	0	1		102	7	0	0	0	7		91
115	1	0	0	0	1		107	0	1	0	0	1		106	1	0	0	0	1		83	1	1	0	0	2									78	1	0	0	0	1		107	0	1	0	0	1		93
123	1	0	0	0	1		116	1	0	0	0	1		107	0	1	0	0	1		84	1	0	0	0	1									80	1	0	0	0	1		108	2	0	0	0	2		99
137	1	0	0	0	1		130	1	0	0	0	1		116	1	0	0	0	1		85	2	1	0	0	3									81	3	2	0	0	5		109	2	0	0	0	2		101
162	1	0	0	0	1		154	1	0	0	0	1		130	1	0	0	0	1		88	1	0	0	0	1									83	1	0	0	0	1		110	2	0	0	0	2		102
217	1	0	0	0	1		249	1	0	0	0	1		154	1	0	0	0	1		91	1	0	0	0	1									87	1	0	0	0	1		113	1	0	0	0	1		104
222	1	0	0	0	1		Total	84	36	7	1	128		249	1	0	0	0	1		93	1	0	0	0	1									88	1	0	0	0	1		118	1	0	0	0	1		106
242	1	0	0	0	1		propotion	0.65625	0.28125	0.0546875	0.0078125			Total	85	36	7	1	129		95	1	0	0	0	1									89	1	0	0	0	1		120	1	0	0	0	1		107
337	1	0	0	0	1									propotion	0.6589	0.2791	0.0543	0.0078			96	1	0	0	0	1									91	2	0	0	0	2		125	7	0	0	0	7		108
Total	88	30	1	0	119																100	2	1	0	0	3									96	1	1	0	0	2		126	1	0	0	0	1		113
propotion	0.739496	0.252101	0.00840336	0																	107	0	1	0	0	1									100	1	0	0	0	1		131	1	0	0	0	1		115
																					110	2	1	0	0	3									101	1	0	0	0	1		141	1	0	0	0	1		116
																					117	1	0	0	0	1									102	1	0	0	0	1		149	1	0	0	0	1		120
																					118	1	0	0	0	1									103	0	1	0	0	1		181	1	0	0	0	1		121
																					124	1	1	0	0	2									104	1	2	0	0	3		228	1	0	0	0	1		122
																					127	1	0	0	0	1									105	2	0	0	0	2		237	1	0	0	0	1		123
																					131	1	0	0	0	1									106	2	0	0	0	2		293	1	0	0	0	1		127
																					132	1	0	0	0	1									107	0	1	0	0	1		343	1	0	0	0	1		129
																					134	1	0	0	0	1									111	0	1	0	0	1		399	1	0	0	0	1		137
																					135	1	0	0	0	1									114	0	1	0	0	1		455	1	0	0	0	1		138
																					153	0	1	0	0	1									116	1	0	0	0	1		Total	135	34	9	0	178		139
																					160	1	0	0	0	1									117	0	1	0	0	1		propotion	0.758427	0.191011	0.0505618	0			140
																					175	1	0	0	0	1									123	1	0	0	0	1									153
																					178	1	1	0	0	2									125	1	0	0	0	1									159
																					195	0	1	0	0	1									139	1	0	0	0	1									161
																					202	1	0	0	0	1									142	1	0	0	0	1									167
																					213	0	1	0	0	1									149	0	1	0	0	1									168
																					215	1	0	0	0	1									150	1	1	0	0	2									169
																					221	0	1	0	0	1									156	0	1	0	0	1									175
																					240	1	0	0	0	1									181	1	0	0	0	1									195
																					252	1	0	0	0	1									182	1	1	0	0	2									198
																					255	0	1	0	0	1									191	1	0	0	0	1									215
																					262	1	0	0	0	1									195	1	0	0	0	1									271
																					264	1	0	0	0	1									202	1	0	0	0	1									Total
																					305	2	0	0	0	2									229	0	1	0	0	1									propotion
																					328	1	0	0	0	1									250	1	0	0	0	1
																					396	0	1	0	0	1									261	0	1	0	0	1
																					419	1	0	0	0	1									329	0	1	0	0	1
																					429	1	0	0	0	1									341	0	1	0	0	1
																					443	0	1	0	0	1									Total	176	81	1	1	259
																					444	0	1	0	0	1									propotion	0.679537	0.679537	0.003861	0.003861
																					472	1	0	0	0	1
																					Total	165	62	2	0	229
																					propotion	0.7205	0.2707	0.0087	0
[truncated: 11 more columns]
