# Supplementary material for: Chloroplast genomes of Caragana tibetica and Caragana turkestanica: structures and comparative analysis
Source: BMC Plant Biol. 2024 Apr 9;24:254. doi: 10.1186/s12870-024-04979-9 (PMC11003120; doi:10.1186/s12870-024-04979-9)
Supplement: Supplementary file 1 — Additional file 1: Table S1. Types and numbers of Repeats in chloroplast genome of 9 Caragana spices. Table S2. Types and numbers of SSR in chloroplast genome of 9 Caragana spices. Table S3. Distribution of SSRs in cp genome of C. tibetica and C.turkestanica. Table S4. Analysis of coding ability and codon preference of chloroplast genome of C. tibetica and C.turkestanica. [file 12870_2024_4979_MOESM1_ESM.zip › Additional file 1/Table S2.xlsx]

## Sheet: Sheet1
Nucleotide	Type	Length (bp)	C. tibetica	Ratio	C.turkestanica	Ratio	C.arborescens	Ratio	C.opulens	Ratio	C.jubata	Ratio	C.rosea	Ratio	C.microphylla	Ratio	C.kozlowii	Ratio	C.korshinskii	Ratio
Mononucleotide	A/T	8	55	0.627615	65	0.570397	65	0.572464	68	0.6364	72	0.587189	65	0.613	66	0.5543	56	0.561	67	0.559567
		9	38		41		41		46		42		49		36		44		36
		10	28		29		29		29		26		26		28		29		27
		11	12		11		11		13		14		11		12		16		14
		12	5		9		9		5		4		2		4		4		4
		13	4		1		1		4		4		3		4		2		4
		14	1		1		1		1		1		3		1		1		1
		15	3		1		1		1		1		0		1		1		1
		16	0		0		0		0		0		0		0		1		0
	C/G	8	1		0		0		0		0		0		1		1		1
		9	2		0		0		0		0		1		0		1		0
		10	0		0		0		0		0		0		0		2		0
		11	0		0		0		1		1		0		0		2		0
		12	0		0		0		0		0		0		0		1		0
		13	1		0		0		0		0		0		0		0		0
Dinucleotide	AT/AT	5	13	0.0544	13	0.0758123	13	0.076087	10	0.0492	17	0.0996441	10	0.0613027	10	0.0797	17	0.122	11	0.0830325
		6	0		7		7		1		6		4		10		9		10
		7	0		0		0		1		4		1		1		4		1
		8	0		0		0		0		0		0		0		2		0
		10	0		0		0		0		0		0		0		1		0
		11	0		0		0		0		0		0		0		1		0
	AG/CT	5	0		1		1		1		1		1		1		1		1
Trinucleotide	AAC/GTT	3	4	0.2845	4	0.292419	4	0.293478	5	0.2879	5	0.2705	5	0.2835	4	0.3116	6	0.2718	4	0.314079
	AAG/CTT	3	17		19		19		25		18		19		19		20		19
		4	2		1		1		1		2		1		2		1		2
	AAT/ATT	3	27		34		34		22		28		27		39		28		40
		4	2		4		4		3		4		3		4		4		4
		5	0		1		1		1		0		1		0		0		0
	ACC/GGT	3	2		2		2		2		2		1		2		3		2
		4	0		0		0		0		0		1		0		0		0
	ACT/AGT	3	3		4		4		4		5		5		4		5		4
	AGC/CTG	3	4		5		5		5		5		5		5		4		5
	AGG/CCT	3	0		0		0		1		0		0		0		0		0
	ATC/ATG	3	7		7		7		7		7		6		7		7		7
Tetranucleotide	AAAG/CTTT	4	1	0.0335	1	0.0613718	1	0.057971	1	0.0227	2	0.032	2	0.0383	1	0.0507	1	0.0383	1	0.0397
	AAAT/ATTT	4	3		11		11		4		3		6		8		5		8
		5	0		1		1		0		0		0		0		4		0
	AATT/AATT	4	1		2		2		0		1		0		2		0		0
	AATG/ATTC	4	1		0		0		0		1		0		1		0		0
	ACAT/ATGT	4	0		1		0		0		1		1		1		0		1
	ACCT/AGGT	4	1		1		1		1		1		1		1		1		1
	ACCC/GGGT	4	1		0		0		0		0		0		0		0		0
Pentanucleotide	AATAT/ATATT	5	0	0	0	0	0	0	1	0.0038	0	0.0071	0	0	0	0.0036	0	0.0035	0	0.0036
	AAAAT/ATTTT	4	0		0		0		0		1		0		0		0		0
	AATTC/AATTG	4	0		0		0		0		1		0		0		0		0
	AATCT/AGATT	4	0		0		0		0		0		0		1		0		1
	AACAG/CTGTT	4	0		0		0		0		0		0		0		1		0
Hexanucleotide	AATATG/ATATTC	4	0	0	0	0	0	0	0	0	1	0.0036	0	0.0038	0	0	0	0.0035	0	0
	AATAGC/ATTGCT	4	0		0		0		0		0		1		0		0		0
	AGAGAT/ATCTCT	5	0		0		0		0		0		0		0		1		0
