# Supplementary material for: Chloroplast genomes of Caragana tibetica and Caragana turkestanica: structures and comparative analysis
Source: BMC Plant Biol. 2024 Apr 9;24:254. doi: 10.1186/s12870-024-04979-9 (PMC11003120; doi:10.1186/s12870-024-04979-9)
Supplement: Supplementary file 1 — Additional file 1: Table S1. Types and numbers of Repeats in chloroplast genome of 9 Caragana spices. Table S2. Types and numbers of SSR in chloroplast genome of 9 Caragana spices. Table S3. Distribution of SSRs in cp genome of C. tibetica and C.turkestanica. Table S4. Analysis of coding ability and codon preference of chloroplast genome of C. tibetica and C.turkestanica. [file 12870_2024_4979_MOESM1_ESM.zip › Additional file 1/Table S3.xlsx]

## Sheet: Sheet1
C. tibetica					C.turkestanica
Start Position on Genoem	End Position on Genoem	Repeat Motif	Length(bp)	Gene	Start Position on Genoem	End Position on Genoem	Repeat Motif	Length(bp)	Gene
196	206	(T)11	11		196	207	(T)12	12
292	300	(A)9	9		1724	1733	(T)10	10
1732	1742	(T)11	11		1755	1762	(A)8	8
1764	1771	(A)8	8		2234	2242	(CTT)3	9	matK
2254	2265	(TCT)4	12	matK	2372	2382	(T)11	11	matK
2394	2403	(T)10	10	matK	2916	2923	(A)8	8	matK
2937	2944	(A)8	8	matK	3887	3896	(A)10	10	trnK-UUU
4052	4061	(T)10	10	trnK-UUU	4034	4042	(T)9	9	trnK-UUU
4460	4467	(A)8	8		4671	4678	(A)8	8
4669	4676	(A)8	8		4704	4725	(ATT)3tttca(T)8	22
4867	4877	(A)11	11		4905	4912	(A)8	8
5221	5228	(T)8	8		5128	5135	(A)8	8
5485	5493	(AGC)3	9	rbcL	5475	5483	(AGC)3	9	rbcL
6896	6904	(CAA)3	9		6886	6894	(CAA)3	9
7090	7100	(T)11	11		7079	7088	(T)10	10
7232	7239	(A)8	8		7220	7227	(A)8	8
7525	7533	(TTA)3	9		7355	7362	(A)8	8
7606	7615	(A)10	10		7510	7518	(TTA)3	9
7679	7686	(A)8	8	atpB	7591	7602	(A)12	12
9611	9618	(T)8	8		7666	7673	(A)8	8	atpB
9825	9833	(A)9	9		9548	9556	(A)9	9
10380	10388	(CTT)3	9	trnV-UAC	9869	9877	(TAT)3	9
10528	10536	(A)9	9	trnV-UAC	10376	10384	(CTT)3	9	trnV-UAC
10778	10786	(T)9	9		10524	10532	(A)9	9	trnV-UAC
12427	12436	(TA)5	10	ndhJ	10808	10816	(T)9	9
13617	13624	(A)8	8		10861	10882	(TAT)4t(TTA)3	22
13640	13648	(AGT)3	9		12453	12462	(TA)5	10	ndhJ
14255	14264	(TA)5	10	trnL-CAA	12867	12874	(T)8	8
14873	14881	(T)9	9		13660	13670	(A)11	11
15456	15464	(ATA)3	9		13686	13694	(AGT)3	9
16158	16166	(T)9	9		14926	14934	(T)9	9
17442	17450	(A)9	9		15132	15143	(AT)6	12
17743	17751	(T)9	9	ycf3	15362	15373	(AT)6	12
17809	17818	(A)10	10	ycf3	15475	15484	(AT)5	10
18044	18051	(A)8	8	ycf3	15515	15523	(ATA)3	9
18843	18852	(AT)5	10	ycf3	15549	15568	(ATA)3agc(A)8	20
19229	19237	(CAT)3	9	ycf3	16323	16331	(T)9	9
19464	19471	(A)8	8	ycf3	17595	17603	(A)9	9
20693	20701	(TAC)3	9	psaA	17896	17904	(T)9	9	ycf3
21447	21455	(CAT)3	9	psaA	18194	18201	(A)8	8	ycf3
21773	21781	(TGC)3	9	psaA	18894	18903	(A)10	10	ycf3
23671	23679	(CAT)3	9	psaB	19011	19018	(T)8	8	ycf3
23967	23975	(TCA)3	9	psaB	19376	19384	(CAT)3	9	ycf3
25205	25213	(AGA)3	9	rps14	19515	19522	(A)8	8	ycf3
25737	25748	(AAG)4	12		19985	19993	(T)9	9
26154	26162	(TAT)3	9		20210	20220	(T)11	11
26291	26299	(ATA)3	9		20872	20880	(TAC)3	9	psaA
26829	26838	(AT)5	10		21626	21634	(CAT)3	9	psaA
27070	27077	(T)8	8		21952	21960	(TGC)3	9	psaA
27169	27177	(A)9	9		23850	23858	(CAT)3	9	psaB
30115	30122	(A)8	8		24146	24154	(TCA)3	9	psaB
30377	30385	(TAA)3	9		25385	25393	(AGA)3	9	rps14
30846	30854	(T)9	9		25919	25930	(AAG)4	12
31086	31095	(T)10	10		26308	26337	(TAT)3atttattta(AT)6	30
31347	31356	(TA)5	10		26414	26425	(AATA)3	12
31524	31531	(A)8	8		26447	26455	(ATA)3	9
31759	31770	(T)12	12		26944	26953	(T)10	10
32373	32397	(A)12gagtc(T)8	25		26987	26996	(AT)5	10
32703	32712	(A)10	10		30273	30280	(A)8	8
32783	32799	(T)8(TTTC)3*	17		30420	30427	(A)8	8
33046	33053	(A)8	8		30491	30498	(T)8	8
34077	34085	(TAA)3	9		30543	30551	(TAA)3	9
34367	34381	(T)15	15		31013	31021	(T)9	9
34405	34413	(ATA)3	9		31100	31109	(AT)5	10
34910	34918	(TAA)3	9		31254	31264	(T)11	11
35189	35197	(AGT)3	9		31523	31532	(TA)5	10
35374	35383	(A)10	10		31767	31776	(T)10	10
36004	36011	(A)8	8		32379	32403	(A)12gagtc(T)8	25
37343	37351	(A)9	9	rpoB	32497	32506	(AT)5	10
37448	37455	(A)8	8	rpoB	32598	32609	(TATG)3	12
39119	39128	(AT)5	10	rpoB	32719	32726	(A)8	8
40016	40023	(A)8	8	rpoC1	32800	32811	(TTTC)3	12
40636	40644	(T)9	9	rpoC1	33763	33774	(ATTA)3	12
40934	40942	(A)9	9	rpoC1	34059	34067	(TAA)3	9
41059	41066	(T)8	8	rpoC1	34349	34356	(T)8	8
41449	41457	(GAA)3	9	rpoC1	34380	34388	(ATA)3	9
42462	42483	(A)9gaacc(T)8	22	rpoC1	34524	34531	(A)8	8
43729	43738	(AT)5	10	rpoC2	34774	34781	(A)8	8
44967	44975	(T)9	9	rpoC2	34872	34880	(TAA)3	9
45108	45120	(A)13	13	rpoC2	35151	35159	(AGT)3	9
45215	45224	(A)10	10	rpoC2	35336	35345	(A)10	10
45236	45243	(A)8	8	rpoC2	36121	36128	(A)8	8
46291	46299	(TAA)3	9	rpoC2	37325	37333	(A)9	9	rpoB
47032	47041	(A)10	10	rpoC2	37430	37437	(A)8	8	rpoB
47357	47387	(T)10caatttc(T)14	31		39101	39110	(AT)5	10	rpoB
47635	47643	(A)9	9	rps2	39998	40005	(A)8	8	rpoC1
48026	48034	(ATG)3	9	rps2	40579	40597	(A)8gac(T)8	19	rpoC1
48119	48127	(TAA)3	9		40620	40628	(T)9	9	rpoC1
48937	48945	(GTT)3	9	atpI	40918	40927	(A)10	10	rpoC1
49285	49293	(ATA)3	9		41043	41051	(T)9	9	rpoC1
49321	49330	(A)10	10		41434	41442	(GAA)3	9	rpoC1
49611	49622	(TTCA)3	12		42450	42471	(A)9gaacc(T)8	22	rpoC1
49829	49836	(A)8	8		43717	43726	(AT)5	10	rpoC2
50360	50368	(T)9	9		44955	44963	(T)9	9	rpoC2
50649	50663	(T)15	15		45096	45108	(A)13	13	rpoC2
50715	50724	(T)10	10		45203	45212	(A)10	10	rpoC2
50778	50786	(G)9	9		45224	45231	(A)8	8	rpoC2
50866	50874	(T)9	9		46273	46281	(TAA)3	9	rpoC2
51062	51070	(TCT)3	9		47014	47023	(A)10	10	rpoC2
51156	51164	(TTA)3	9		47331	47364	(T)10caatc(T)9(A)10	34
51406	51413	(T)8	8	atpF	47605	47613	(A)9	9	rps2
51861	51869	(A)9	9	atpF	47996	48004	(ATG)3	9	rps2
52575	52585	(T)11	11		48089	48097	(TAA)3	9
54548	54559	(TAAA)3	12		48183	48192	(A)10	10
54867	54874	(A)8	8	trnG-UCC	48927	48935	(GTT)3	9	atpI
55850	55859	(A)10	10		49089	49097	(T)9	9
56115	56122	(T)8	8		49156	49164	(A)9	9
56376	56386	(A)11	11		49278	49286	(ATA)3	9
56578	56586	(TGG)3	9		49314	49323	(A)10	10
57928	57948	(T)10c(A)10	21		49859	49868	(T)10	10
58011	58019	(T)9	9		50209	50218	(T)10	10
58037	58045	(TTA)3	9		50361	50369	(T)9	9
58631	58639	(TGA)3	9	accD	50739	50746	(A)8	8
59646	59657	(T)12	12		50941	50948	(T)8	8	atpF
59712	59720	(AAT)3	9		51388	51396	(A)9	9	atpF
59875	59882	(T)8	8		53752	53759	(A)8	8
60404	60414	(A)11	11		54046	54057	(TAAA)3	12
61299	61307	(TTC)3	9		54407	54415	(A)9	9	trnG-UCC
62889	62897	(A)9	9	petA	55007	55018	(ATT)4	12
63063	63071	(TAA)3	9	petA	55339	55347	(ATT)3	9
63636	63645	(T)10	10		55397	55406	(A)10	10
66851	66859	(T)9	9		55663	55670	(T)8	8
66969	66977	(ATA)3	9		55924	55934	(A)11	11
67113	67121	(A)9	9		56127	56135	(TGG)3	9
67334	67362	(CTT)3tcatttc(T)13	29		56593	56616	(T)9attgta(TAT)3	24
67381	67388	(A)8	8		56669	56677	(ATT)3	9
68203	68212	(A)10	10		57488	57498	(A)11	11
68542	68552	(A)11	11	rps18	57561	57568	(T)8	8
68569	68579	(A)11	11	rps18	57586	57594	(TTA)3	9
68622	68648	(A)8gattttt(A)12	27	rps18	58174	58182	(TGA)3	9	accD
68775	68783	(GAA)3	9		59287	59298	(T)12	12
69417	69424	(T)8	8		59354	59362	(ATA)3	9
70036	70044	(T)9	9		59510	59517	(T)8	8
70432	70443	(AAT)4	12		59573	59584	(AT)6	12
71421	71432	(ACCC)3	12	clpP	59714	59722	(ATA)3	9
71603	71651	(T)15caaatagtt(A)9ttcttg(T)10	49	clpP	60022	60031	(A)10	10
71800	71809	(A)10	10	clpP	60823	60830	(A)8	8	ycf4
71882	71894	(T)13	13	clpP	60916	60924	(TTC)3	9
72235	72243	(CAT)3	9	clpP	61079	61088	(AT)5	10
72542	72550	(CCA)3	9		62502	62510	(A)9	9	petA
73506	73514	(TTG)3	9	psbB	62676	62684	(TAA)3	9	petA
75445	75452	(A)8	8	petB	62715	62722	(A)8	8	petA
75562	75569	(T)8	8	petB	63249	63262	(T)14	14
76806	76813	(T)8	8		63907	63914	(A)8	8
78295	78304	(A)10	10		65339	65350	(T)12	12
78619	78627	(TTC)3	9	rpoA	65544	65551	(A)8	8
80403	80410	(A)8	8		65739	65746	(A)8	8
81268	81276	(ATA)3	9		65860	65871	(TATT)3	12
81342	81352	(A)11	11		66490	66497	(T)8	8
81503	81525	(T)9ctatc(TAT)3	23		67172	67181	(T)10	10
81931	81939	(TAT)3	9	rpl14	67273	67304	(ATA)4tatagagt(ATA)4	32
82041	82049	(CAA)3	9	rpl14	67367	67374	(A)8	8
82166	82174	(T)9	9		67527	67538	(TA)6	12
82199	82206	(A)8	8		67933	67960	(CTT)3tcatttc(T)12	28
82219	82228	(A)10	10		67979	67987	(A)9	9
83761	83769	(A)9	9	rpl16	68797	68804	(A)8	8
83894	83903	(T)10	10		69132	69141	(A)10	10	rps18
84292	84299	(T)8	8	rps3	69169	69198	(ACT)3gttttt(A)15	30	rps18
84763	84772	(TA)5	10		69337	69347	(T)11	11
84837	84845	(TGC)3	9		69972	69979	(T)8	8
84861	84869	(A)9	9		70595	70603	(T)9	9
85128	85137	(T)10	10	rps19	72001	72012	(T)12	12	clpP
85206	85213	(A)8	8		72043	72050	(T)8	8	clpP
85523	85531	(CTT)3	9	rpl2	72211	72234	(A)11tta(T)10	24	clpP
86015	86024	(TA)5	10	rpl2	72295	72303	(T)9	9	clpP
86255	86267	(G)13	13	rpl2	72640	72648	(CAT)3	9	clpP
87585	87592	(T)8	8		72935	72943	(CCA)3	9
87905	87913	(ATT)3	9		73900	73908	(TTG)3	9	psbB
88020	88028	(ATT)3	9		74715	74723	(T)9	9
88135	88143	(ATT)3	9		75849	75856	(A)8	8	petB
88250	88258	(ATT)3	9		77204	77213	(T)10	10
88363	88370	(A)8	8		78704	78711	(A)8	8
88436	88443	(A)8	8		79026	79034	(TTC)3	9	rpoA
88491	88503	(A)13	13		81649	81657	(ATA)3	9
90781	90789	(A)9	9	ycf2	81723	81732	(A)10	10
91606	91614	(CTT)3	9	ycf2	81813	81820	(A)8	8
93393	93401	(GAA)3	9	ycf2	81851	81860	(AT)5	10
96116	96124	(AGA)3	9	ndhB	81887	81895	(TAT)3	9
97560	97568	(AGA)3	9	ndhB	82358	82366	(TAT)3	9	rpl14
98469	98477	(T)9	9	rps7	82468	82476	(CAA)3	9	rpl14
100392	100399	(G)8	8		82593	82601	(T)9	9
102302	102310	(C)9	9		82626	82633	(A)8	8
106116	106127	(AGGT)3	12	rrn23	82646	82657	(A)12	12
108957	108965	(ATA)3	9		84142	84149	(A)8	8	rpl16
109091	109102	(A)12	12		84274	84283	(T)10	10
109422	109429	(T)8	8	ycf1	84672	84679	(T)8	8	rps3
110177	110185	(T)9	9	ycf1	85176	85184	(TGC)3	9
110265	110273	(A)9	9	ycf1	85200	85208	(A)9	9
110680	110688	(T)9	9	ycf1	85393	85401	(TTA)3	9	rps19
110790	110798	(A)9	9	ycf1	85467	85475	(T)9	9	rps19
111393	111400	(A)8	8	ycf1	86092	86100	(AGA)3	9
111774	111783	(A)10	10	ycf1	86328	86336	(CTT)3	9	rpl2
112209	112216	(A)8	8	ycf1	88138	88146	(T)9	9
112447	112454	(A)8	8	ycf1	88323	88331	(TAA)3	9
114392	114401	(AT)5	10		88351	88362	(ATTT)3	12
114428	114437	(TA)5	10		88376	88387	(ATTT)3	12
114546	114553	(T)8	8		88401	88412	(ATTT)3	12
114656	114667	(TAA)4	12		88426	88437	(ATTT)3	12
114681	114690	(A)10	10		88451	88462	(ATTT)3	12
114867	114884	(A)11(AAG)3*	18	rps15	88532	88543	(ATTT)3	12
115163	115170	(T)8	8		88621	88629	(TAA)3	9
116878	116886	(GCT)3	9	ndhA	89663	89671	(AAG)3	9	ycf2
118274	118282	(GAA)3	9	ndhA	91288	91296	(A)9	9	ycf2
119230	119241	(AAAT)3	12	ndhI	92104	92112	(CTT)3	9	ycf2
119283	119292	(AT)5	10		92400	92408	(GAA)3	9	ycf2
119336	119345	(A)10	10		93885	93893	(GAA)3	9	ycf2
119622	119630	(T)9	9		96585	96593	(AGA)3	9	ndhB
120358	120367	(T)10	10		98029	98037	(AGA)3	9	ndhB
122347	122354	(A)8	8	ndhD	98926	98934	(T)9	9	rps7
122643	122650	(T)8	8	ndhD	105171	105179	(CTG)3	9	rrn23
122734	122745	(TATT)3	12	ndhD	106685	106696	(AGGT)3	12	rrn23
123039	123047	(A)9	9		108513	108521	(A)9	9
123157	123166	(TA)5	10		108620	108629	(AG)5	10
123553	123561	(AGA)3	9	ccsA	108929	108936	(A)8	8
124881	124892	(TTAA)3	12		110005	110019	(ATA)5	15
125110	125117	(A)8	8	rpl32	111146	111154	(T)9	9	ycf1
125184	125191	(T)8	8	rpl32	111234	111242	(A)9	9	ycf1
125209	125219	(T)11	11	rpl32	111649	111658	(T)10	10	ycf1
125365	125372	(T)8	8		111769	111778	(A)10	10	ycf1
125673	125681	(TTA)3	9		112371	112378	(A)8	8	ycf1
125964	125972	(T)9	9		112458	112466	(TAA)3	9	ycf1
126050	126058	(CTT)3	9	ndhF	112731	112776	(A)12gatctactg(A)10cgtg(A)11	46	ycf1
126539	126547	(TTA)3	9	ndhF	113039	113046	(A)8	8	ycf1
126642	126649	(T)8	8	ndhF	113440	113447	(A)8	8	ycf1
127423	127432	(A)10	10	ndhF	115412	115421	(AT)5	10
127472	127480	(AAT)3	9	ndhF	115450	115459	(TA)5	10
127594	127601	(T)8	8	ndhF	115556	115563	(T)8	8
128162	128169	(T)8	8	ndhF	115639	115664	(TAA)3caaatttg(A)9	26
					115854	115871	(A)11(AAG)3*	18	rps15
					116150	116157	(T)8	8
					117865	117873	(GCT)3	9	ndhA
					119254	119262	(GAA)3	9	ndhA
					120206	120221	(AAAT)4	16	ndhI
					120263	120272	(AT)5	10
					120317	120325	(A)9	9
					120339	120347	(A)9	9
					120483	120494	(TA)6	12
					120600	120607	(T)8	8
					121336	121343	(T)8	8
					123323	123330	(A)8	8	ndhD
					123710	123721	(TATT)3	12	ndhD
					124119	124130	(TA)6	12
					124517	124525	(AGA)3	9	ccsA
					125414	125425	(TATT)3	12
					125610	125618	(TTA)3	9
					125912	125923	(TTAA)3	12
					126134	126141	(A)8	8	rpl32
					126208	126215	(T)8	8	rpl32
					126233	126243	(T)11	11	rpl32
					126389	126398	(T)10	10
					126550	126557	(A)8	8
					126696	126704	(TTA)3	9
					126984	126992	(T)9	9
					127070	127078	(CTT)3	9	ndhF
					127559	127567	(TTA)3	9	ndhF
					128443	128452	(A)10	10	ndhF
					128492	128500	(AAT)3	9	ndhF
					128614	128621	(T)8	8	ndhF
					129182	129189	(T)8	8	ndhF
