# Supplementary material for: Chloroplast genomes of Caragana tibetica and Caragana turkestanica: structures and comparative analysis
Source: BMC Plant Biol. 2024 Apr 9;24:254. doi: 10.1186/s12870-024-04979-9 (PMC11003120; doi:10.1186/s12870-024-04979-9)
Supplement: Supplementary file 1 — Additional file 1: Table S1. Types and numbers of Repeats in chloroplast genome of 9 Caragana spices. Table S2. Types and numbers of SSR in chloroplast genome of 9 Caragana spices. Table S3. Distribution of SSRs in cp genome of C. tibetica and C.turkestanica. Table S4. Analysis of coding ability and codon preference of chloroplast genome of C. tibetica and C.turkestanica. [file 12870_2024_4979_MOESM1_ESM.zip › Additional file 1/Table S4.xlsx]

## Sheet: Sheet1
Amino acid	Codon	Species
		C. tibetica				C.turkestanica				C.arborescens				C.opulens				C.jubata				C.rosea				C.microphylla				C.kozlowii				C.korshinskii
		Number	RSCU	Total No.	Ratio	Number	RSCU	Total No.	Ratio	Number	RSCU	Total No.	Ratio	Number	RSCU	Total No.	Ratio	Number	RSCU	Total No.	Ratio	Number	RSCU	Total No.	Ratio	Number	RSCU	Total No.	Ratio	Number	RSCU	Total No.	Ratio	Number	RSCU	Total No.	Ratio
A（Ala）	GCA	335	1.1028	1215	0.0553153	336	1.1036	1218	0.0552757	334	1.1	1 212	0.0551	336	1.1036	1218	0.0553	336	1.1	1 222	0.0556	340	1.28	1060	0.0254136	308	1.2	1026	0.0252355	361	1.3	1114	0.0271509	312	1.25	999	0.024635
	GCC	184	0.6056			183	0.6008			184	0.61			183	0.6008			187	0.61			215	0.81			219	0.85			217	0.78			198	0.79
	GCG	125	0.4116			126	0.4136			124	0.41			126	0.4136			124	0.41			179	0.68			173	0.67			165	0.59			172	0.69
	GCU	571	1.88			573	1.8816			570	1.88			573	1.8816			575	1.88			326	1.23			326	1.27			371	1.33			317	1.27
C（Cys）	UGC	59	0.4556	259	0.0117915	59	0.4522	261	0.0118448	59	0.46	257	0.0117	59	0.4522	261	0.0118	58	0.45	258	0.0117	336	0.73	915	0.0219372	363	0.79	919	0.0226037	354	0.78	910	0.0221789	383	0.83	919	0.0226623
	UGU	200	1.5444			202	1.5478			198	1.54			202	1.5478			200	1.55			579	1.27			556	1.21			556	1.22			536	1.17
D（Asp）	GAC	163	0.3692	883	0.0402003	166	0.3768	881	0.0399818	166	0.38	877	0.0399	166	0.3768	881	0.04	168	0.38	887	0.0403	353	0.57	1239	0.0297051	315	0.53	1191	0.0292938	335	0.55	1227	0.0299049	319	0.53	1198	0.0295423
	GAU	720	1.6308			715	1.6232			711	1.62			715	1.6232			719	1.62			886	1.43			876	1.47			892	1.45			879	1.47
E（Glu）	GAA	881	1.5268	1154	0.0525381	886	1.5172	1168	0.0530066	889	1.54	1 158	0.0526	886	1.5172	1 168	0.053	884	1.53	1 158	0.0526	1294	1.4	1847	0.0442819	1158	1.45	1592	0.0391568	1254	1.42	1772	0.0431879	1274	1.48	1726	0.0425626
	GAG	273	0.4732			282	0.4828			269	0.46			282	0.4828			274	0.47			553	0.6			434	0.55			518	0.58			452	0.52
F（Phe）	UUC	398	0.6184	1287	0.0585932	398	0.6152	1294	0.0587248	399	0.62	1 291	0.0587	398	0.6152	1 294	0.0587	395	0.61	1 293	0.0588	1221	0.73	3348	0.0802685	1184	0.71	3331	0.0819293	1186	0.73	3242	0.0790154	1197	0.72	3323	0.0819442
	UUU	889	1.3816			896	1.3848			892	1.38			896	1.3848			898	1.39			2127	1.27			2147	1.29			2056	1.27			2126	1.28
G（Gly）	GGA	619	1.654	1497	0.0681539	629	1.6628	1513	0.0686635	624	1.65	1 509	0.0686	629	1.6628	1513	0.0687	622	1.66	1 498	0.0681	640	1.44	1782	0.0427236	598	1.36	1755	0.043166	646	1.4	1842	0.044894	622	1.39	1787	0.0440669
	GGC	126	0.3368			128	0.3384			129	0.34			128	0.3384			126	0.34			268	0.6			266	0.61			254	0.55			253	0.57
	GGG	220	0.588			217	0.5736			218	0.58			217	0.5736			218	0.58			418	0.94			465	1.06			463	1.01			447	1
	GGU	532	1.4216			539	1.4248			538	1.43			539	1.4248			532	1.42			456	1.02			426	0.97			479	1.04			465	1.04
H（His）	CAC	113	0.4422	511	0.0232643	111	0.4328	513	0.0232811	112	0.44	508	0.0231	111	0.4328	513	0.0233	116	0.45	512	0.0233	304	0.61	994	0.0238312	296	0.58	1024	0.0251863	329	0.64	1034	0.0252011	292	0.59	998	0.0246104
	CAU	398	1.5578			402	1.5672			396	1.56			402	1.5672			396	1.55			690	1.39			728	1.42			705	1.36			706	1.41
I（Ile）	AUA	628	0.9579	1967	0.0895516	626	0.9588	1959	0.088904	631	0.96	1 979	0.09	626	0.9588	1 959	0.0889	638	0.97	1 972	0.0896	1426	1.1	3906	0.0936466	1522	1.13	4039	0.0993433	1508	1.12	4047	0.0986351	1414	1.08	3941	0.0971839
	AUC	375	0.5718			390	0.5973			378	0.57			390	0.5973			362	0.55			897	0.69			892	0.66			884	0.66			856	0.65
	AUU	964	1.4703			943	1.4442			970	1.47			943	1.4442			972	1.48			1583	1.22			1625	1.21			1655	1.23			1671	1.27
K（Lys）	AAA	924	1.5452	1196	0.0544503	928	1.548	1199	0.0544134	920	1.55	1 186	0.0539	928	1.548	1 199	0.0544	919	1.56	1 179	0.0536	2098	1.37	3052	0.0731719	2108	1.43	2958	0.072755	2106	1.4	2998	0.0730685	2038	1.42	2877	0.0709459
	AAG	272	0.4548			271	0.452			266	0.45			271	0.452			260	0.44			954	0.63			850	0.57			892	0.6			839	0.58
L（Leu）	CUA	303	0.7794	2333	0.106214	308	0.7872	2347	0.106512	307	0.79	2 327	0.1058	308	0.7872	2 347	0.1065	303	0.78	2 331	0.106	724	0.95	4584	0.109902	663	0.95	4195	0.10318	655	0.92	4270	0.10407	622	0.91	4116	0.101499
	CUC	142	0.3654			143	0.3654			139	0.36			143	0.3654			140	0.36			466	0.61			427	0.61			453	0.64			434	0.63
	CUG	138	0.3552			137	0.3504			137	0.35			137	0.3504			134	0.35			393	0.51			333	0.48			315	0.44			306	0.45
	CUU	480	1.2342			488	1.2474			472	1.22			488	1.2474			476	1.23			908	1.19			803	1.15			852	1.2			774	1.13
	UUA	778	2.001			786	2.0094			787	2.03			786	2.0094			794	2.04			1091	1.43			1085	1.55			1151	1.62			1085	1.58
	UUG	492	1.2654			485	1.2396			485	1.25			485	1.2396			484	1.25			1002	1.31			884	1.26			844	1.19			895	1.3
M（Met）	AUC	1	0.006	499	0.022718	1	0.006	506	0.0229635	1	0.01	501	0.0228	1	0.006	506	0.023	1	0.01	500	0.0227	0	0	853	0.0204507	0	0	754	0.0185454	0	0	828	0.0201804	0	0	756	0.0186427
	AUG	497	2.988			503	2.9823			499	2.99			503	2.9823			498	2.99			853	1			754	1			828	1			756	1
	AUU	1	0.006			2	0.012			1	0.01			2	0.012			1	0.01			0	0			0	0			0	0			0	0
N（Asn）	AAC	235	0.4502	1044	0.0475302	237	0.4506	1052	0.0477422	233	0.44	1 064	0.0484	237	0.4506	1 052	0.0477	236	0.45	1 052	4.78%%	670	0.57	2341	0.0561256	663	0.56	2370	0.0582925	576	0.52	2208	0.0538143	620	0.54	2309	0.0569392
	AAU	809	1.5498			815	1.5494			831	1.56			815	1.5494			816	1.55			1671	1.43			1707	1.44			1632	1.48			1689	1.46
P（Pro）	CCA	265	1.1776	900	0.0409743	272	1.2088	900	0.0408441	270	1.2	902	0.041	272	1.2088	900	0.0408	271	1.2	902	0.041	519	1.26	1649	0.0395349	463	1.32	1404	0.0345328	477	1.25	1529	0.0372654	508	1.33	1524	0.0375814
	CCC	178	0.7912			171	0.76			175	0.78			171	0.76			178	0.79			373	0.9			329	0.94			340	0.89			312	0.82
	CCG	104	0.4624			101	0.4488			102	0.45			101	0.4488			104	0.46			305	0.74			250	0.71			278	0.73			268	0.7
	CCU	353	1.5688			356	1.5824			355	1.57			356	1.5824			349	1.55			452	1.1			362	1.03			434	1.14			436	1.14
Q（Gln）	CAA	630	1.6072	784	0.0356931	631	1.6056	786	0.0356705	630	1.6	787	0.0358	631	1.6056	786	0.0357	627	1.6	782	0.0355	903	1.38	1304	0.0312635	853	1.38	1233	0.0303269	845	1.39	1216	0.0296369	861	1.43	1206	0.0297396
	CAG	154	0.3928			155	0.3944			157	0.4			155	0.3944			155	0.4			401	0.62			380	0.62			371	0.61			345	0.57
R（Arg）	AGA	380	1.7982	1268	0.0577282	373	1.7802	1257	0.0570456	376	1.79	1 259	0.0572	373	1.7802	1 257	0.057	382	1.81	1 265	0.0575	976	2.32	2523	0.0604891	1018	2.29	2663	0.0654992	955	2.22	2578	0.0628321	1018	2.32	2631	0.0648797
	AGG	129	0.6102			136	0.6492			129	0.62			136	0.6492			130	0.62			464	1.1			519	1.17			480	1.12			503	1.15
	CGA	290	1.3722			294	1.4034			292	1.39			294	1.4034			294	1.39			390	0.93			420	0.95			440	1.02			407	0.93
	CGC	89	0.4212			85	0.4056			86	0.41			85	0.4056			85	0.4			170	0.4			183	0.41			158	0.37			174	0.4
	CGG	96	0.4542			88	0.42			91	0.43			88	0.42			91	0.43			273	0.65			258	0.58			256	0.6			258	0.59
	CGU	284	1.344			281	1.341			285	1.36			281	1.341			283	1.34			250	0.59			265	0.6			289	0.67			271	0.62
S（Ser）	AGC	96	0.3528	1634	0.0743911	99	0.3642	1631	0.0740186	97	0.36	1 636	0.0744	99	0.3642	1 631	0.074	96	0.35	1 638	0.0745	370	0.58	3844	0.0921602	428	0.69	3703	0.091079	360	0.59	3677	0.0896174	428	0.68	3798	0.0936575
	AGU	351	1.2888			350	1.2876			351	1.29			350	1.2876			358	1.31			579	0.9			548	0.89			527	0.86			602	0.95
	UCA	327	1.2006			323	1.188			327	1.2			323	1.188			328	1.2			838	1.31			766	1.24			807	1.32			780	1.23
	UCC	230	0.8448			236	0.8682			233	0.85			236	0.8682			231	0.85			611	0.95			632	1.02			621	1.01			611	0.97
	UCG	157	0.5766			152	0.5592			156	0.57			152	0.5592			153	0.56			457	0.71			440	0.71			424	0.69			441	0.7
	UCU	473	1.737			471	1.7328			472	1.73			471	1.7328			472	1.73			989	1.54			889	1.44			938	1.53			936	1.48
T（Thr）	ACA	342	1.2216	1120	0.0509902	352	1.2384	1137	0.0515997	352	1.25	1 130	0.0514	352	1.2384	1 137	0.0516	347	1.23	1 129	0.0513	607	1.33	1829	0.0438504	587	1.29	1824	0.0448631	624	1.3	1922	0.0468438	588	1.27	1854	0.0457191
	ACC	196	0.7			199	0.7			191	0.68			199	0.7			193	0.68			381	0.83			445	0.98			446	0.93			422	0.91
	ACG	116	0.4144			117	0.4116			116	0.41			117	0.4116			118	0.42			286	0.63			267	0.59			305	0.63			287	0.62
	ACU	466	1.6644			469	1.65			471	1.67			469	1.65			471	1.67			555	1.21			525	1.15			547	1.14			557	1.2
V（Val）	GUA	450	1.4828	1214	0.0552697	458	1.504	1218	0.0552757	461	1.53	1 208	0.0549	458	1.504	1 218	0.0553	463	1.52	1 215	0.0552	608	1.25	1946	0.0466555	540	1.17	1847	0.0454288	580	1.25	1854	0.0451864	581	1.28	1813	0.044708
	GUC	140	0.4612			146	0.4796			134	0.44			146	0.4796			136	0.45			329	0.68			325	0.7			319	0.69			312	0.69
	GUG	160	0.5272			155	0.5092			153	0.51			155	0.5092			157	0.52			365	0.75			351	0.76			303	0.65			292	0.64
	GUU	464	1.5288			459	1.5072			460	1.52			459	1.5072			459	1.51			644	1.32			631	1.37			652	1.41			628	1.39
W（Trp）	UGG	377	1	377	0.0171637	374	1	374	0.016973	375	1	375	0.017	374	1	374	0.017	376	1	376	0.0171	656	1	656	0.0157276	670	1	670	0.0164793	630	1	630	0.0153546	639	1	639	0.0157575
Y（Tyr）	UAC	151	0.367	823	0.0374687	149	0.363	821	0.0372589	149	0.36	832	0.0378	149	0.363	821	0.0373	151	0.36	829	0.0377	595	0.58	2038	0.0488612	629	0.58	2159	0.0531028	604	0.57	2132	0.051962	602	0.56	2138	0.0527224
	UAU	672	1.633			672	1.637			683	1.64			672	1.637			678	1.64			1443	1.42			1530	1.42			1528	1.43			1536	1.44
